# Supplementary material for: Seipin forms a flexible cage at lipid droplet formation sites
Source: Nat Struct Mol Biol. 2022 Feb 24;29(3):194–202. doi: 10.1038/s41594-021-00718-y (PMC8930772; doi:10.1038/s41594-021-00718-y)
Supplement: Source Data Fig. 2 — Statistical source data. [file 41594_2021_718_MOESM4_ESM.xlsx]

## Sheet: Sheet1
Source data figure 2g - LDs per cell
Strain	WT	sei1∆	R178A
Experiment1	4.19152	2.70193	3.37936
Experiment2	4.23619	2.73279	3.47568
Experiment3	4.26219	2.68838	3.56035
Experiment4	4.42272	2.35345	3.62801
Source data figure 2h - Cells with LDs > 0.5µm^2
Strain	WT	sei1∆	R178A
Experiment1	0.0240249	0.180618	0.0471314
Experiment2	0	0.218043	0.0218919
Experiment3	0.0104826	0.179299	0.0405047
Experiment4	0.00505689	0.196043	0.0330578
