# Supplementary material for: Seipin forms a flexible cage at lipid droplet formation sites
Source: Nat Struct Mol Biol. 2022 Feb 24;29(3):194–202. doi: 10.1038/s41594-021-00718-y (PMC8930772; doi:10.1038/s41594-021-00718-y)
Supplement: Source Data Fig. 3 — Statistical source data. [file 41594_2021_718_MOESM6_ESM.xlsx]

## Sheet: Sheet1
Source data figure 3h - LDs per cell
Strain	WT	sei1∆	Patch1	Patch1+2	Patch2
Experiment1	4.6327	3.18204	2.98864	3.27015	3.09021
Experiment2	4.47719	3.0514	3.04932	3.44923	3.229
Experiment3	4.48596	2.86931	3.03267	2.93869	3.26725
Source data figure 3i - Cells with LDs > 0.5µm^2
Strain	WT	sei1∆	Patch1	Patch1+2	Patch2
Experiment1	0.068154	0.230786	0.103533	0.199845	0.236947
Experiment2	0.008956	0.195056	0.079731	0.202511	0.233832
Experiment3	0.037085	0.180531	0.06022	0.160421	0.204023
