# Supplementary material for: Seipin forms a flexible cage at lipid droplet formation sites
Source: Nat Struct Mol Biol. 2022 Feb 24;29(3):194–202. doi: 10.1038/s41594-021-00718-y (PMC8930772; doi:10.1038/s41594-021-00718-y)
Supplement: Source Data Fig. 4 — Statistical source data. [file 41594_2021_718_MOESM8_ESM.xlsx]

## Sheet: Sheet1
Source data figure 4h - LDs per cell
Strain	WT	sei1∆	shuffled switch	∆ switch
Experiment1	3.66043	2.43392	3.87272	3.69133
Experiment2	4.07161	2.68316	3.52953	4.04853
Experiment3	4.39509	2.34598	3.68299	4.02148
Source data figure 4i - Cells with LDs > 0.5µm^2
Strain	WT	sei1∆	shuffled switch	∆ switch
Experiment1	0.0177089	0.16629	0.0856132	0.0465256
Experiment2	0.00629583	0.189037	0.107165	0.0901462
Experiment3	0.0191036	0.157464	0.121834	0.0842165
