# Supplementary material for: Seipin forms a flexible cage at lipid droplet formation sites
Source: Nat Struct Mol Biol. 2022 Feb 24;29(3):194–202. doi: 10.1038/s41594-021-00718-y (PMC8930772; doi:10.1038/s41594-021-00718-y)
Supplement: Source Data Extended Data Fig. 1 — Statistical source data. [file 41594_2021_718_MOESM10_ESM.xlsx]

## Sheet: Sheet1
Source data extended figures 1g- LDs per cell
Strain	WT	sei1∆	shuffled TMD N	shuffled TMD C	shuffled TMD NC	TM-N-FIT2	TM-C-FIT2	TM-NC-FIT2
Experiment1	4.44893	2.47369	3.32008	2.51798	2.4278	2.34433	2.84036	2.67224
Experiment2	4.51205	2.33587	2.5289	2.43818	2.66663	2.35612	2.80913	2.43744
Experiment3	4.23904	2.58233	2.35226	2.39134	2.55295	2.52155	2.70924	2.57932
Source data extended figures 1h - Cells with LDs > 0.5µm^2
Strain	WT	sei1∆	shuffled TMD N	shuffled TMD C	shuffled TMD NC	TM-N-FIT2	TM-C-FIT2	TM-NC-FIT2
Experiment1	0	0.133583	0.192783	0.0466491	0.133624	0.136732	0.133273	0.1491
Experiment2	0.00714324	0.135404	0.120108	0.0432636	0.145841	0.114226	0.130476	0.138662
Experiment3	0.00904829	0.0497965	0.135364	0.143417	0.15702	0.172067	0.14145	0.148742
