# Supplementary material for: Seipin forms a flexible cage at lipid droplet formation sites
Source: Nat Struct Mol Biol. 2022 Feb 24;29(3):194–202. doi: 10.1038/s41594-021-00718-y (PMC8930772; doi:10.1038/s41594-021-00718-y)
Supplement: Source Data Extended Data Fig. 4 — Statistical source data. [file 41594_2021_718_MOESM13_ESM.xlsx]

## Sheet: Sheet1
Source data extended figure 4b - LDs per cell
Strain	WT	sei1∆	169-173 3xA	169-185 7xA	∆169-173	∆167-174
Experiment1	4.24403	2.42723	4.428	4.54692	4.0947	4.16735
Experiment2	4.49532	2.31813	4.47137	4.25279	3.98921	4.0571
Experiment3	4.03626	1.71545	3.82783	4.13841	3.55413	4.07645
Source data extended figure 4c - Cells with LDs > 0.5µm^2
Strain	WT	sei1∆	169-173 3xA	169-185 7xA	∆169-173	∆167-174
Experiment1	0	0.155479	0.00298285	0	0.00644549	0.00748417
Experiment2	0.00584773	0.170888	0	0	0.0108273	0.0105096
Experiment3	0	0.0595212	0	0	0	0.00203252
