# Supplementary material for: Seipin forms a flexible cage at lipid droplet formation sites
Source: Nat Struct Mol Biol. 2022 Feb 24;29(3):194–202. doi: 10.1038/s41594-021-00718-y (PMC8930772; doi:10.1038/s41594-021-00718-y)
Supplement: Source Data Extended Data Fig. 5 — Statistical source data. [file 41594_2021_718_MOESM15_ESM.xlsx]

## Sheet: Sheet1
Source data extended figure 5e - LDs per cell
Strain	WT	sei1∆	Q114A	E172A	R178A	Q114A E172A	Q114A R178A	E172A R178A	Q114A E172A R178A
Experiment1	4.19152	2.70193	4.30424	4.36875	3.37936	4.26631	3.30785	3.8143	3.69244
Experiment2	4.23619	2.73279	4.1271	4.44007	3.47568	4.03758	3.48411	4.00545	3.8405
Experiment3	4.26219	2.68838	4.47326	4.5149	3.56035	4.39453	3.76496	4.04423	3.61239
Experiment4	4.42272	2.35345	4.29106	4.27705	3.62801	4.04596	3.65637	3.98249	3.66889
Source data extended Figure 5f - Cells with LDs > 0.5µm^2
Strain	WT	sei1∆	Q114A	E172A	R178A	Q114A E172A	Q114A R178A	E172A R178A	Q114A E172A R178A
Experiment1	0.0240249	0.180618	0.00416583	0.0206113	0.0471314	0.0128497	0.0924539	0.0414972	0.0328818
Experiment2	0	0.218043	0.00231953	0.0142795	0.0218919	0.00676915	0.0377359	0.0130604	0.0329658
Experiment3	0.0104826	0.179299	0.0322327	0.0143005	0.0405047	0.0124354	0.0439099	0.0235685	0.0264257
Experiment4	0.00505689	0.196043	0.0146232	0.00728408	0.0330578	0.00459418	0.0251938	0.0123574	0.00498132
