# Supplementary material for: Seipin forms a flexible cage at lipid droplet formation sites
Source: Nat Struct Mol Biol. 2022 Feb 24;29(3):194–202. doi: 10.1038/s41594-021-00718-y (PMC8930772; doi:10.1038/s41594-021-00718-y)
Supplement: Source Data Extended Data Fig. 6 — Statistical source data. [file 41594_2021_718_MOESM17_ESM.xlsx]

## Sheet: Sheet1
Source data extended figure 6f - LDs per cell
Strain	WT	sei1∆	Sei1 C260l S266L T269I
Experiment1	4.44893	2.47369	4.6172
Experiment2	4.51205	2.33587	4.5621
Experiment3	4.23904	2.58233	4.3965
Source data extended figure 6g - Cells with LDs > 0.5µm^2
Strain	WT	sei1∆	Sei1 C260l S266L T269I
Experiment1	0	0.133583	0.00138313
Experiment2	0.00714324	0.135404	0.00323025
Experiment3	0.00904829	0.0497965	0.0017452
